# Supplementary material for: Next-Generation SINE Compound KPT−8602 Ameliorates Dystrophic Pathology in Zebrafish and Mouse Models of DMD
Source: Biomedicines. 2022 Sep 26;10(10):2400. doi: 10.3390/biomedicines10102400 (PMC9598711; doi:10.3390/biomedicines10102400)
Supplement: Supplementary file 1 [file biomedicines-10-02400-s001.zip]

Archive with 1 entries (1 files):
- biomedicines-1899881-supplementary.pdf
